# Supplementary material for: Designed Reactive Natural Deep Eutectic Solvents for Lipase-Catalyzed Esterification
Source: Molecules. 2025 Feb 7;30(4):778. doi: 10.3390/molecules30040778 (PMC11858590; doi:10.3390/molecules30040778)
Supplement: Supplementary file 1 [file molecules-30-00778-s001.zip]

Archive with 1 entries (1 files):
- molecules-3428111-supplementary.pdf
